# Supplementary material for: The Neurokinin-1 Receptor Is a Target in Pediatric Rhabdoid Tumors
Source: Curr Oncol. 2021 Dec 26;29(1):94–110. doi: 10.3390/curroncol29010008 (PMC8775224; doi:10.3390/curroncol29010008)
Supplement: Supplementary file 1 [file curroncol-29-00008-s001.zip]

Archive with 4 entries (4 files):
- Kolorz et al. Supplementary Data Figure S1.pdf
- Kolorz et al. Supplementary Data Figure S2.pdf
- Kolorz et al. Supplementary Data Figure S3.pdf
- Kolorz et al. Supplementary Data Figure S4.pdf
